# Supplementary material for: Performance of GPT-4o and o1-Pro on United Kingdom Medical Licensing Assessment-style items: a comparative study
Source: J Educ Eval Health Prof. 2025 Oct 10;22:30. doi: 10.3352/jeehp.2025.22.30 (PMC12688319; doi:10.3352/jeehp.2025.22.30)
Supplement: Supplementary file 1 [file jeehp-22-30-dataset1.xlsx]

## Sheet: Sheet1
Question Number		GPT-4o's Answer	Confirmed Correct Answer		Was GPT-4o Correct or Incorrect		o1Pro's Answer	Was GPT-o1Pro Correct or Incorrect		UKMLA CONTENT MAP SPECIALTY (e.g RESP/CARDIO/GYNAE etc)
1		D	D		Correct		D	Correct		GP
2		D	D		Correct		D	Correct		RHEUM
3		D	D		Correct		D	Correct		ENT
4		A	D		Wrong		D	Correct		DERM
5		C	C		Correct		C	Correct		DERM
6		B	B		Correct		B	Correct		GP
7		C	C		Correct		C	Correct		GYNAE
8		A	A		Correct		A	Correct		GASTRO
9		A	A		Correct		A	Correct		OPHTHAL
10		B	B		Correct		B	Correct		SEXUAL HEALTH
11		B	B		Correct		B	Correct		ENDOCRINE AND METABOLIC
12		B	B		Correct		B	Correct		GASTRO
13		C	C		Correct		C	Correct		GASTRO
14		B	B		Correct		B	Correct		GASTRO
15		C	C		Correct		C	Correct		SURGERY
16		B	B		Correct		B	Correct		INFECTIOUS DISEASES
17		E	E		Correct		E	Correct		NEUROLOGY
18		D	D		Correct		D	Correct		NEUROLOGY
19		A	E		Wrong		E	Correct		CANCER
20		B	B		Correct		B	Correct		NEUROLOGY
21		E	E		Correct		E	Correct		PAEDS
22		C	C		Correct		C	Correct		RENAL AND UROLOGY
23		B	B		Correct		B	Correct		RENAL AND UROLOGY
24		C	C		Correct		C	Correct		ACUTE AND EMERGENCY
25		D	C		Wrong		C	Correct		RESP
26		A	A		Correct		A	Correct		OPHTHAL
27		A	A		Correct		A	Correct		GP
28		C	C		Correct		C	Correct		CARDIOLOGY
29		D	D		Correct		E	Wrong		CARDIOLOGY
30		B	B		Correct		B	Correct		GASTRO
31		E	E		Correct		E	Correct		SURGERY
32		C	C		Correct		C	Correct		INFECTIOUS DISEASES
33		A	A		Correct		A	Correct		SURGERY
34		E	E		Correct		E	Correct		RESP
35		B	B		Correct		B	Correct		NEUROLOGY
36		E	E		Correct		E	Correct		OPHTHAL
37		A	A		Correct		A	Correct		GP
38		E	E		Correct		E	Correct		RENAL AND UROLOGY
39		B	B		Correct		B	Correct		RESP
40		B	B		Correct		B	Correct		ACUTE AND EMERGENCY
41		E	E		Correct		E	Correct		CARDIOLOGY
42		B	B		Correct		B	Correct		GASTRO
43		D	D		Correct		D	Correct		ENDOCRINE AND METABOLIC
44		D	D		Correct		D	Correct		RESP
45		C	C		Correct		C	Correct		GP
46		C	C		Correct		C	Correct		ACUTE AND EMERGENCY
47		C	C		Correct		C	Correct		ACUTE AND EMERGENCY
48		D	D		Correct		D	Correct		GASTRO
49		B	B		Correct		B	Correct		GASTRO
50		E	E		Correct		E	Correct		GASTRO
51		E	E		Correct		E	Correct		GASTRO
52		E	E		Correct		E	Correct		MEDICINE OF THE OLDER ADULT
53		B	A		Wrong		B	Wrong		MEDICINE OF THE OLDER ADULT
54		D	D		Correct		D	Correct		MEDICINE OF THE OLDER ADULT
55		E	E		Correct		E	Correct		DERM
56		D	D		Correct		D	Correct		INFECTIOUS DISEASES
57		A	A		Correct		A	Correct		INFECTIOUS DISEASES
58		E	E		Correct		E	Correct		INFECTIOUS DISEASES
59		D	D		Correct		D	Correct		ACUTE AND EMERGENCY
60		B	B		Correct		B	Correct		ACUTE AND EMERGENCY
61		D	E		Wrong		D	Wrong		GP
62		C	C		Correct		C	Correct		GP
63		B	B		Correct		B	Correct		RESP
64		E	E		Correct		E	Correct		RESP
65		C	C		Correct		C	Correct		RESP
66		D	D		Correct		D	Correct		OPHTHAL
67		E	B		Wrong		B	Correct		OPHTHAL
68		A	B		Wrong		A	Wrong		RENAL AND UROLOGY
69		A	A		Correct		A	Correct		ENDOCRINE AND METABOLIC
70		A	A		Correct		A	Correct		ENDOCRINE AND METABOLIC
71		A	A		Correct		A	Correct		ENDOCRINE AND METABOLIC
72		E	E		Correct		E	Correct		RENAL AND UROLOGY
73		E	E		Correct		E	Correct		RENAL AND UROLOGY
74		C	C		Correct		C	Correct		RENAL AND UROLOGY
75		D	D		Correct		D	Correct		RENAL AND UROLOGY
76		A	B		Wrong		B	Correct		GP
77		A	A		Correct		A	Correct		CARDIOLOGY
78		E	E		Correct		E	Correct		CARDIOLOGY
79		C	C		Correct		C	Correct		CARDIOLOGY
80		A	A		Correct		A	Correct		CARDIOLOGY
81		E	E		Correct		E	Correct		CARDIOLOGY
82		C	C		Correct		C	Correct		NEUROLOGY
83		C	C		Correct		C	Correct		NEUROLOGY
84		D	D		Correct		D	Correct		NEUROLOGY
85		D	D		Correct		D	Correct		NEUROLOGY
86		E	E		Correct		E	Correct		SURGERY
87		A	A		Correct		A	Correct		SURGERY
88		A	A		Correct		A	Correct		SURGERY
89		B	B		Correct		B	Correct		SURGERY
90		E	E		Correct		E	Correct		PAEDS
91		A	A		Correct		A	Correct		ACUTE AND EMERGENCY
92		E	A		Wrong		E	Wrong		DERM
93		C	C		Correct		C	Correct		PAEDS
94		C	C		Correct		C	Correct		CARDIOLOGY
95		D	E		Wrong		D	Wrong		GP
96		E	E		Correct		E	Correct		CANCER
97		D	D		Correct		D	Correct		CANCER
98		C	C		Correct		C	Correct		ACUTE AND EMERGENCY
99		B	B		Correct		B	Correct		PERIOPERATIVE MEDICINE AND ANAESTHESIA
100		B	B		Correct		B	Correct		ACUTE AND EMERGENCY
101		C	C		Correct		C	Correct		ACUTE AND EMERGENCY
102		B	B		Correct		B	Correct		SEXUAL HEALTH
103		C	C		Correct		C	Correct		GYNAE
104		C	C		Correct		C	Correct		BREAST
105		E	E		Correct		E	Correct		STATS
106		A	A		Correct		A	Correct		PAEDS
107		D	D		Correct		D	Correct		RHEUM
108		D	B		Wrong		D	Wrong		BREAST
109		B	B		Correct		B	Correct		INFECTIOUS DISEASES
110		A	A		Correct		A	Correct		PSYCH
111		B	B		Correct		B	Correct		GYNAE
112		D	B		Wrong		B	Correct		GYNAE
113		C	C		Correct		C	Correct		ENT
114		B	B		Correct		B	Correct		HAEM
115		A	A		Correct		A	Correct		PAEDS
116		E	D		Wrong		D	Correct		CANCER
117		A	C		Wrong		C	Correct		RHEUM
118		C	C		Correct		C	Correct		PSYCH
119		B	B		Correct		B	Correct		ACUTE AND EMERGENCY
120		C	C		Correct		C	Correct		PALLIATIVE
121		E	E		Correct		E	Correct		CANCER
122		B	B		Correct		B	Correct		PERIOPERATIVE MEDICINE AND ANAESTHESIA
123		B	B		Correct		B	Correct		SURGERY
124		A	A		Correct		A	Correct		SEXUAL HEALTH
125		B	B		Correct		B	Correct		PSYCH
126		A	A		Correct		A	Correct		PAEDS
127		C	C		Correct		C	Correct		SEXUAL HEALTH
128		D	D		Correct		D	Correct		HAEM
129		B	E		Wrong		D	Wrong		PAEDS
130		D	D		Correct		D	Correct		ETHICS AND LAW
131		D	D		Correct		D	Correct		SURGERY
132		A	A		Correct		A	Correct		SURGERY
133		E	E		Correct		E	Correct		ENT
134		D	D		Correct		D	Correct		ENT
135		B	B		Correct		B	Correct		RHEUM
136		E	E		Correct		E	Correct		MUSCULOSKELETAL
137		B	B		Correct		B	Correct		MUSCULOSKELETAL
138		E	E		Correct		E	Correct		MUSCULOSKELETAL
139		B	B		Correct		B	Correct		GP
140		D	D		Correct		D	Correct		GP
141		B	B		Correct		B	Correct		GP
142		B	B		Correct		B	Correct		SOCIAL & POPULATION HEALTH
143		C	C		Correct		C	Correct		SEXUAL HEALTH
144		A	A		Correct		A	Correct		SEXUAL HEALTH
145		B	B		Correct		B	Correct		ENT
146		A	A		Correct		A	Correct		ENT
147		C	C		Correct		C	Correct		ENT
148		C	C		Correct		C	Correct		PERIOPERATIVE MEDICINE AND ANAESTHESIA
149		A	A		Correct		A	Correct		PERIOPERATIVE MEDICINE AND ANAESTHESIA
150		A	A		Correct		A	Correct		PERIOPERATIVE MEDICINE AND ANAESTHESIA
151		D	D		Correct		D	Correct		CANCER
152		E	E		Correct		E	Correct		CANCER
153		B	B		Correct		B	Correct		PALLIATIVE
154		C	C		Correct		C	Correct		CANCER
155		E	B		Wrong		B	Correct		ACUTE AND EMERGENCY
156		C	C		Correct		C	Correct		ETHICS AND LAW
157		B	B		Correct		B	Correct		ETHICS AND LAW
158		A	C		Wrong		C	Correct		GYNAE
159		C	C		Correct		C	Correct		GYNAE
160		B	B		Correct		B	Correct		GYNAE
161		A	A		Correct		A	Correct		PSYCH
162		A	A		Correct		A	Correct		PSYCH
163		D	D		Correct		D	Correct		ACUTE AND EMERGENCY
164		A	A		Correct		A	Correct		PAEDS
165		D	C		Wrong		C	Correct		PAEDS
166		E	E		Correct		E	Correct		PAEDS
167		A	A		Correct		A	Correct		PAEDS
168		B	B		Correct		B	Correct		PAEDS
169		A	A		Correct		A	Correct		MUSCULOSKELETAL
170		C	B		Wrong		C	Wrong		RHEUM
171		C	C		Correct		C	Correct		RHEUM
172		E	A		Wrong		E	Wrong		MUSCULOSKELETAL
173		E	E		Correct		E	Correct		RHEUM
174		A	C		Wrong		A	Wrong		ACUTE AND EMERGENCY
175		B	B		Correct		B	Correct		PERIOPERATIVE MEDICINE AND ANAESTHESIA
176		C	C		Correct		C	Correct		PERIOPERATIVE MEDICINE AND ANAESTHESIA
177		A	A		Correct		A	Correct		SURGERY
178		B	B		Correct		B	Correct		PALLIATIVE
179		A	A		Correct		A	Correct		PALLIATIVE
180		B	A		Wrong		A	Correct		HAEM
181		D	D		Correct		D	Correct		HAEM
182		E	E		Correct		E	Correct		BREAST
183		E	E		Correct		E	Correct		BREAST
184		C	C		Correct		C	Correct		HAEM
185		A	A		Correct		A	Correct		CARDIOLOGY
186		D	B		Wrong		B	Correct		GP
187		A	A		Correct		A	Correct		RENAL AND UROLOGY
188		E	A		Wrong		A	Correct		NEUROLOGY
189		B	C		Wrong		B	Wrong		CARDIOLOGY
190		C	C		Correct		C	Correct		NEUROLOGY
191		A	A		Correct		A	Correct		NEUROLOGY
192		A	A		Correct		A	Correct		NEUROLOGY
193		E	E		Correct		E	Correct		GASTRO
194		D	D		Correct		D	Correct		GASTRO
195		A	E		Wrong		E	Correct		GASTRO
196		C	C		Correct		C	Correct		GASTRO
197		E	E		Correct		E	Correct		GASTRO
198		C	C		Correct		C	Correct		RENAL AND UROLOGY
199		C	C		Correct		C	Correct		RENAL AND UROLOGY
200		E	E		Correct		E	Correct		RENAL AND UROLOGY
201		C	A		Wrong		C	Wrong		RENAL AND UROLOGY
202		A	A		Correct		A	Correct		RENAL AND UROLOGY
203		A	A		Correct		A	Correct		RENAL AND UROLOGY
204		D	D		Correct		D	Correct		ENDOCRINE AND METABOLIC
205		C	C		Correct		C	Correct		ENDOCRINE AND METABOLIC
206		D	D		Correct		D	Correct		ENDOCRINE AND METABOLIC
207		B	B		Correct		B	Correct		ENDOCRINE AND METABOLIC
208		E	E		Correct		E	Correct		ENDOCRINE AND METABOLIC
209		D	D		Correct		D	Correct		MEDICINE OF THE OLDER ADULT
210		E	E		Correct		E	Correct		MEDICINE OF THE OLDER ADULT
211		D	D		Correct		D	Correct		MEDICINE OF THE OLDER ADULT
212		A	A		Correct		A	Correct		RESP
213		B	E		Wrong		E	Correct		RESP
214		E	E		Correct		E	Correct		RESP
215		C	C		Correct		C	Correct		INFECTIOUS DISEASES
216		C	C		Correct		C	Correct		INFECTIOUS DISEASES
217		C	C		Correct		C	Correct		INFECTIOUS DISEASES
218		A	D		Wrong		A	Wrong		CANCER
219		C	C		Correct		C	Correct		INFECTIOUS DISEASES
220		D	D		Correct		D	Correct		DERM
221		E	E		Correct		E	Correct		DERM
222		E	E		Correct		E	Correct		OPHTHAL
223		D	D		Correct		D	Correct		SURGERY
224		D	D		Correct		D	Correct		SURGERY
225		B	B		Correct		B	Correct		SURGERY
226		D	D		Correct		D	Correct		CARDIOLOGY
227		E	E		Correct		E	Correct		CARDIOLOGY
228		A	A		Correct		C	Wrong		GASTRO
229		C	C		Correct		C	Correct		GASTRO
230		A	A		Correct		A	Correct		ENDOCRINE AND METABOLIC
231		C	C		Correct		C	Correct		ENDOCRINE AND METABOLIC
232		A	A		Correct		A	Correct		ENDOCRINE AND METABOLIC
233		B	C		Wrong		C	Correct		DERM
234		B	B		Correct		B	Correct		DERM
235		E	E		Correct		E	Correct		DERM
236		A	A		Correct		A	Correct		CARDIOLOGY
237		D	D		Correct		D	Correct		CARDIOLOGY
238		B	E		Wrong		B	Wrong		CARDIOLOGY
239		B	B		Correct		B	Correct		CARDIOLOGY
240		D	D		Correct		D	Correct		CARDIOLOGY
241		E	E		Correct		E	Correct		CARDIOLOGY
242		C	C		Correct		C	Correct		RESP
243		C	C		Correct		C	Correct		RENAL AND UROLOGY
244		D	D		Correct		D	Correct		RENAL AND UROLOGY
245		D	D		Correct		D	Correct		GASTRO
246		B	A		Wrong		B	Wrong		OPHTHAL
247		E	E		Correct		E	Correct		OPHTHAL
248		D	D		Correct		D	Correct		OPHTHAL
249		C	B		Wrong		B	Correct		NEUROLOGY
250		C	C		Correct		C	Correct		NEUROLOGY
251		B	B		Correct		B	Correct		NEUROLOGY
252		C	C		Correct		A	Wrong		NEUROLOGY
253		A	A		Correct		A	Correct		NEUROLOGY
254		E	E		Correct		E	Correct		RENAL AND UROLOGY
255		A	A		Correct		A	Correct		ENDOCRINE AND METABOLIC
256		A	A		Correct		A	Correct		CARDIOLOGY
257		E	E		Correct		E	Correct		INFECTIOUS DISEASES
258		B	B		Correct		B	Correct		MEDICINE OF THE OLDER ADULT
259		A	A		Correct		A	Correct		CARDIOLOGY
260		B	A		Wrong		A	Correct		GASTRO
261		E	E		Correct		E	Correct		GASTRO
262		A	A		Correct		A	Correct		GASTRO
263		D	D		Correct		D	Correct		GASTRO
264		D	D		Correct		D	Correct		ENDOCRINE AND METABOLIC
265		C	E		Wrong		C	Wrong		ENDOCRINE AND METABOLIC
266		C	C		Correct		C	Correct		ENDOCRINE AND METABOLIC
267		D	D		Correct		D	Correct		CARDIOLOGY
268		B	B		Correct		B	Correct		DERM
269		B	B		Correct		B	Correct		DERM
270		D	D		Correct		D	Correct		RENAL AND UROLOGY
271		A	A		Correct		A	Correct		CARDIOLOGY
272		D	D		Correct		D	Correct		CARDIOLOGY
273		C	C		Correct		C	Correct		ACUTE AND EMERGENCY
274		C	C		Correct		C	Correct		RHEUM
275		B	B		Correct		B	Correct		ENDOCRINE AND METABOLIC
276		b	b		Correct		b	Correct		PAEDS
277		d	d		Correct		d	Correct		PAEDS
278		a	a		Correct		a	Correct		PAEDS
279		a	a		Correct		a	Correct		PAEDS
280		b	b		Correct		b	Correct		SEXUAL HEALTH
281		e	e		Correct		e	Correct		SEXUAL HEALTH
282		c	c		Correct		c	Correct		SEXUAL HEALTH
283		a	a		Correct		a	Correct		RHEUM
284		c	c		Correct		c	Correct		ETHICS AND LAW
285		e	e		Correct		e	Correct		ETHICS AND LAW
286		d	d		Correct		d	Correct		ENT
287		c	c		Correct		c	Correct		ENT
288		a	a		Correct		a	Correct		HAEM
289		d	d		Correct		d	Correct		HAEM
290		c	c		Correct		c	Correct		HAEM
291		b	b		Correct		b	Correct		PALLIATIVE
292		a	a		Correct		a	Correct		CANCER
293		a	a		Correct		a	Correct		GYNAE
294		d	d		Correct		d	Correct		GYNAE
295		b	b		Correct		b	Correct		GYNAE
296		e	e		Correct		e	Correct		GYNAE
297		d	c		Wrong		d	Wrong		GYNAE
298		b	b		Correct		b	Correct		STATS
299		b	b		Correct		b	Correct		BREAST
300		c	b		Wrong		b	Correct		BREAST
301		d	d		Correct		d	Correct		BREAST
302		c	c		Correct		c	Correct		MUSCULOSKELETAL
303		c	c		Correct		c	Correct		MUSCULOSKELETAL
304		e	d		Wrong		e	Wrong		MUSCULOSKELETAL
305		e	e		Correct		e	Correct		MUSCULOSKELETAL
306		e	e		Correct		e	Correct		MUSCULOSKELETAL
307		b	b		Correct		b	Correct		ACUTE AND EMERGENCY
308		e	e		Correct		e	Correct		ACUTE AND EMERGENCY
309		e	e		Correct		e	Correct		ACUTE AND EMERGENCY
310		c	c		Correct		c	Correct		ACUTE AND EMERGENCY
311		e	e		Correct		e	Correct		PSYCH
312		c	c		Correct		c	Correct		PSYCH
313		c	c		Correct		c	Correct		PSYCH
314		e	e		Correct		e	Correct		PSYCH
315		d	d		Correct		d	Correct		PSYCH
316		b	b		Correct		b	Correct		PERIOPERATIVE MEDICINE AND ANAESTHESIA
317		a	a		Correct		a	Correct		PALLIATIVE
318		c	c		Correct		c	Correct		CANCER
319		c	c		Correct		a	Wrong		CANCER
320		a	a		Correct		a	Correct		ENT
321		b	b		Correct		b	Correct		ENT
322		b	b		Correct		b	Correct		BREAST
323		e	e		Correct		e	Correct		BREAST
324		d	d		Correct		d	Correct		PALLIATIVE
325		e	e		Correct		e	Correct		RHEUM
326		e	e		Correct		e	Correct		MUSCULOSKELETAL
327		c	c		Correct		c	Correct		RHEUM
328		b	b		Correct		b	Correct		PSYCH
329		e	e		Correct		e	Correct		PSYCH
330		e	e		Correct		e	Correct		PAEDS
331		c	c		Correct		c	Correct		GYNAE
332		e	e		Correct		e	Correct		PAEDS
333		c	e		Wrong		d	Wrong		PAEDS
334		e	e		Correct		e	Correct		MUSCULOSKELETAL
335		e	e		Correct		e	Correct		MUSCULOSKELETAL
336		d	d		Correct		d	Correct		GYNAE
337		d	d		Correct		d	Correct		GYNAE
338		d	d		Correct		d	Correct		STATS
339		e	e		Correct		e	Correct		STATS
340		a	a		Correct		a	Correct		STATS
341		c	c		Correct		c	Correct		HAEM
342		d	d		Correct		d	Correct		HAEM
343		d	e		Wrong		d	Wrong		HAEM
344		c	e		Wrong		d	Wrong		GYNAE
345		b	b		Correct		b	Correct		GYNAE
346		d	d		Correct		d	Correct		SEXUAL HEALTH
347		a	a		Correct		a	Correct		MUSCULOSKELETAL
348		a	a		Correct		a	Correct		GYNAE
349		e	a		Wrong		e	Wrong		ENT
350		d	d		Correct		d	Correct		ETHICS AND LAW
351		d	d		Correct		d	Correct		ETHICS AND LAW
352		d	d		Correct		d	Correct		ETHICS AND LAW
353		b	b		Correct		b	Correct		PSYCH
354		b	b		Correct		b	Correct		ACUTE AND EMERGENCY
355		b	b		Correct		b	Correct		ACUTE AND EMERGENCY
356		b	b		Correct		b	Correct		ACUTE AND EMERGENCY
357		e	e		Correct		e	Correct		ACUTE AND EMERGENCY
358		e	e		Correct		e	Correct		ACUTE AND EMERGENCY
359		b	b		Correct		b	Correct		ENT
360		b	b		Correct		b	Correct		ENT
361		e	e		Correct		e	Correct		BREAST
362		d	d		Correct		d	Correct		BREAST
363		d	d		Correct		d	Correct		ACUTE AND EMERGENCY
364		a	a		Correct		a	Correct		ACUTE AND EMERGENCY
365		e	e		Correct		e	Correct		GP
366		d	d		Correct		d	Correct		GYNAE
367		b	b		Correct		b	Correct		OPHTHAL
368		b	b		Correct		b	Correct		MEDICINE OF THE OLDER ADULT
369		c	c		Correct		c	Correct		STATS
370		d	d		Correct		d	Correct		STATS
371		a	a		Correct		a	Correct		ETHICS AND LAW
372		d	d		Correct		d	Correct		ETHICS AND LAW
373		c	c		Correct		c	Correct		STATS
374		a	a		Correct		a	Correct		STATS
