# Supplementary material for: Performance of GPT-4o and o1-Pro on United Kingdom Medical Licensing Assessment-style items: a comparative study
Source: J Educ Eval Health Prof. 2025 Oct 10;22:30. doi: 10.3352/jeehp.2025.22.30 (PMC12688319; doi:10.3352/jeehp.2025.22.30)
Supplement: Supplementary file 2 [file jeehp-22-30-dataset2.xlsx]

## Sheet: Sheet1
Question Number		GPT-4o's Answer	Confirmed Correct Answer		Was GPT-4o Correct or Incorrect		o1Pro's Answer	Was GPT-o1Pro Correct or Incorrect		UKMLA CONTENT MAP SPECIALTY (e.g RESP/CARDIO/GYNAE etc)
1		b	b		Correct		b	Correct		IMAGING
2		b	c		Wrong		c	Correct		IMAGING
3		a	a		Correct		a	Correct		IMAGING
4		a	c		Wrong		c	Correct		IMAGING
5		b	b		Correct		b	Correct		IMAGING
6		b	b		Correct		b	Correct		IMAGING
7		d	d		Correct		d	Correct		IMAGING
8		e	e		Correct		e	Correct		IMAGING
9		d	d		Correct		d	Correct		IMAGING
10		a	a		Correct		a	Correct		IMAGING
11		d	d		Correct		d	Correct		IMAGING
12		b	b		Correct		b	Correct		IMAGING
13		a	a		Correct		a	Correct		IMAGING
14		c	c		Correct		c	Correct		IMAGING
15		d	a		Wrong		d	Wrong		IMAGING
16		e	b		Wrong		b	Correct		IMAGING
17		b	b		Correct		b	Correct		IMAGING
18		b	a		Wrong		b	Wrong		IMAGING
19		d	d		Correct		d	Correct		IMAGING
20		d	d		Correct		d	Correct		IMAGING
