# Supplementary material for: Performance of GPT-4o and o1-Pro on United Kingdom Medical Licensing Assessment-style items: a comparative study
Source: J Educ Eval Health Prof. 2025 Oct 10;22:30. doi: 10.3352/jeehp.2025.22.30 (PMC12688319; doi:10.3352/jeehp.2025.22.30)
Supplement: Supplementary file 3 — Supplement 1. Python code for the analysis of Datasets 1 and 2. [file jeehp-22-30-suppl1.py]

# UKMLA GPT-4o vs o1Pro — Manuscript-Aligned Analysis (Full)
# -----------------------------------------------------------
# This script reproduces ALL figures and statistics described in the paper:
#   • Summary (Text SBA excl. imaging; Image SBA): N, counts, %, difference (pp),
#     McNemar exact p-value, Discordant OR c/b with Wald 95% CI (NA when a discordant cell is zero).
#   • Specialty-wise table (Text SBA only, excl. IMAGING): N, counts, accuracies for both models.
#   • Figures 1–3: Overall bar (text), specialty line plot, image bar.
#
# Usage:
#   Place the two Excel files in the same folder and run:
#       python ukmla_analysis_paper_full.py
#
# Inputs (must be in working directory):
#   - Data Set 1 UKMLA Text based SBA Results.xlsx
#   - Data Set 2 UKMLA Image based SBA Results.xlsx
#
# Outputs:
#   - summary_stats.csv
#   - summary_stats_pretty.csv   (manuscript-style strings)
#   - specialty_accuracy_table.csv
#   - specialty_accuracy_table_ordered.csv (sorted by manuscript order)
#   - Figure 1 Overall performance of GPT-4o vs o1Pro on 374 UKMLA-style SBA questions..jpg
#   - Figure 2 Specialty-wise accuracy of GPT-4o (orange) and o1Pro (red)..jpg
#   - Figure 3 Comparison of GPT-4o and o1Pro accuracy on image-based UKMLA questions. o1Pro achieved a higher raw accuracy (90.0%) compared to GPT-4o (75.0%)..jpg
# -----------------------------------------------------------

from pathlib import Path
import pandas as pd
import numpy as np
import matplotlib.pyplot as plt
from scipy.stats import binomtest

# ---------- Configuration ----------
BASE = Path(".")  # Change to Path('/mnt/data') if running in that environment
DATASET1 = BASE / "Data Set 1 UKMLA Text based SBA Results.xlsx"   # Text-based questions
DATASET2 = BASE / "Data Set 2 UKMLA Image based SBA Results.xlsx"  # Image-based questions
OUTDIR   = BASE
OUTDIR.mkdir(parents=True, exist_ok=True)

# Column names (we will normalize to lowercase + underscores)
GPT_COL   = "gpt-4o's_answer"
O1_COL    = "o1pro's_answer"
GOLD_COL  = "confirmed_correct_answer"
SPEC_COL  = "ukmla_content_map_specialty_(e.g_resp/cardio/gynae_etc)"

# Pretty specialty names and manuscript order
SPECIALTY_NAME_MAP = {
    "ACUTE AND EMERGENCY": "Acute & Emergency Medicine",
    "BREAST": "Breast",
    "CANCER": "Cancer",
    "CARDIOLOGY": "Cardiology",
    "DERM": "Dermatology",
    "ENDOCRINE AND METABOLIC": "Endocrine & Metabolic",
    "ENT": "ENT",
    "ETHICS AND LAW": "Ethics & Law",
    "GASTRO": "Gastroenterology",
    "MEDICINE OF THE OLDER ADULT": "Geriatrics (Medicine of Older Adult)",
    "GP": "General Practice (GP)",
    "GYNAE": "Gynaecology & Obstetrics",
    "HAEM": "Haematology",
    "INFECTIOUS DISEASES": "Infectious Diseases",
    "MUSCULOSKELETAL": "Musculoskeletal",
    "NEUROLOGY": "Neurology",
    "OPHTHAL": "Ophthalmology",
    "PAEDS": "Paediatrics",
    "PALLIATIVE": "Palliative Medicine",
    "PERIOPERATIVE MEDICINE AND ANAESTHESIA": "Perioperative/Anaesthesia",
    "PSYCH": "Psychiatry",
    "RENAL AND UROLOGY": "Renal & Urology",
    "RESP": "Respiratory",
    "RHEUM": "Rheumatology",
    "SEXUAL HEALTH": "Sexual Health",
    "SOCIAL & POPULATION HEALTH": "Social and Population Health",
    "STATS": "Statistics",
    "SURGERY": "Surgery",
}
SPECIALTY_ORDER = [
    "Acute & Emergency Medicine", "Breast", "Cancer", "Cardiology", "Dermatology",
    "Endocrine & Metabolic", "ENT", "Ethics & Law", "Gastroenterology",
    "Geriatrics (Medicine of Older Adult)", "General Practice (GP)",
    "Gynaecology & Obstetrics", "Haematology", "Infectious Diseases",
    "Musculoskeletal", "Neurology", "Ophthalmology", "Paediatrics",
    "Palliative Medicine", "Perioperative/Anaesthesia", "Psychiatry",
    "Renal & Urology", "Respiratory", "Rheumatology", "Sexual Health",
    "Social and Population Health", "Statistics", "Surgery",
]

# ---------- Helpers ----------
def _normalize_columns(df: pd.DataFrame) -> pd.DataFrame:
    df = df.copy()
    df.columns = [str(c).strip().lower().replace(" ", "_") for c in df.columns]
    return df

def _normalize_ans(x):
    if pd.isna(x):
        return None
    s = str(x).strip()
    for ch in s:
        if ch.isalpha():
            return ch.upper()
    return s.upper()

def mcnemar_summary(df, gpt_col, o1_col, gold_col):
    """
    Manuscript-aligned paired comparison:
     - Accuracy point estimates only
     - Exact McNemar two-sided p-value
     - Discordant OR = c/b (no continuity correction)
     - Wald 95% CI for log(OR) with SE = sqrt(1/b + 1/c)
       If b==0 or c==0 -> OR and CI are not estimable (NA), noted in 'Notes'
    """
    g = df[gpt_col].map(_normalize_ans)
    o = df[o1_col].map(_normalize_ans)
    y = df[gold_col].map(_normalize_ans)

    g_correct = (g == y)
    o_correct = (o == y)

    n = int(len(df))
    g_sum = int(g_correct.sum())
    o_sum = int(o_correct.sum())
    acc_g = round(100.0 * g_sum / n, 1)
    acc_o = round(100.0 * o_sum / n, 1)

    # Discordant counts
    b = int((g_correct & ~o_correct).sum())  # GPT-4o correct, o1Pro wrong
    c = int((~g_correct & o_correct).sum())  # GPT-4o wrong, o1Pro correct
    n_disc = b + c

    # Exact McNemar
    pval = 1.0 if n_disc == 0 else binomtest(min(b, c), n_disc, 0.5, alternative='two-sided').pvalue

    # OR and CI
    if b == 0 or c == 0:
        or_est = np.nan
        ci_lo = np.nan
        ci_hi = np.nan
        note = "OR/CI not estimable due to zero discordant cell"
    else:
        or_est = c / b
        se = np.sqrt(1.0/b + 1.0/c)
        ci_lo = float(np.exp(np.log(or_est) - 1.96*se))
        ci_hi = float(np.exp(np.log(or_est) + 1.96*se))
        note = ""

    return {
        "N": n,
        "GPT-4o correct": g_sum,
        "GPT-4o accuracy %": acc_g,
        "o1Pro correct": o_sum,
        "o1Pro accuracy %": acc_o,
        "Difference (o1Pro - GPT-4o) pp": round(acc_o - acc_g, 1),
        "Discordant b (GPT-4o correct, o1Pro wrong)": b,
        "Discordant c (GPT-4o wrong, o1Pro correct)": c,
        "McNemar exact p-value": pval,
        "Discordant OR c/b": (None if np.isnan(or_est) else round(or_est, 2)),
        "OR 95% CI low": (None if np.isnan(ci_lo) else round(ci_lo, 2)),
        "OR 95% CI high": (None if np.isnan(ci_hi) else round(ci_hi, 2)),
        "Notes": note,
    }

def specialty_table(df):
    """Specialty-wise counts and accuracies (no CIs, per manuscript)."""
    d = df.copy()
    d["spec"] = d[SPEC_COL].astype(str).str.strip()
    d["spec_pretty"] = d["spec"].map(SPECIALTY_NAME_MAP)

    g = d[GPT_COL].map(lambda x: str(x).strip().upper() if pd.notna(x) else None)
    o = d[O1_COL].map(lambda x: str(x).strip().upper() if pd.notna(x) else None)
    y = d[GOLD_COL].map(lambda x: str(x).strip().upper() if pd.notna(x) else None)
    d["g_correct"] = (g == y)
    d["o_correct"] = (o == y)

    out = (d.groupby("spec_pretty")
            .agg(n=("spec_pretty","size"),
                 gpt4o_correct=("g_correct","sum"),
                 o1pro_correct=("o_correct","sum"))
            .reset_index())
    out["gpt4o_acc_%"] = (out["gpt4o_correct"] / out["n"] * 100).round(1)
    out["o1pro_acc_%"] = (out["o1pro_correct"] / out["n"] * 100).round(1)

    # Order to match manuscript
    out["order_idx"] = out["spec_pretty"].apply(lambda x: SPECIALTY_ORDER.index(x) if x in SPECIALTY_ORDER else 999)
    out = out.sort_values("order_idx").drop(columns=["order_idx"])
    return out

# ---------- Figures ----------
def make_bar(labels, values, title, outfile):
    plt.figure()
    plt.bar(labels, values)
    for i, v in enumerate(values):
        plt.text(i, v + 1, f"{v:.1f}%", ha="center")
    plt.ylim(0, 100)
    plt.ylabel("Accuracy (%)")
    plt.title(title)
    plt.savefig(outfile, bbox_inches="tight", dpi=200)
    plt.close()

def make_specialty_lineplot(spec_df: pd.DataFrame, outfile: Path):
    plt.figure(figsize=(14, 4))
    x = np.arange(len(spec_df))
    plt.plot(x, spec_df["gpt4o_acc_%"], marker="o", label="GPT-4o")
    plt.plot(x, spec_df["o1pro_acc_%"], marker="o", label="o1Pro")
    plt.xticks(x, spec_df["spec_pretty"], rotation=60, ha="right")
    plt.yticks(np.arange(60, 101, 10))
    plt.ylim(60, 101)
    plt.ylabel("Accuracy (%)")
    plt.xlabel("Specialty")
    plt.title("Specialty-wise Accuracy Comparison (Excluding Image Questions)")
    plt.grid(True, axis="y", linestyle="--", alpha=0.5)
    plt.legend()
    plt.savefig(outfile, bbox_inches="tight", dpi=200)
    plt.close()

# ---------- Main ----------
def main():
    # Load data
    df_text = pd.read_excel(DATASET1)
    df_img  = pd.read_excel(DATASET2)

    df_text = _normalize_columns(df_text)
    df_img  = _normalize_columns(df_img)

    # Exclude IMAGING from Dataset 1 (primary text-only analysis)
    df_text_only = df_text[df_text[SPEC_COL].astype(str).str.strip() != "IMAGING"].copy()

    # Overall (text-only, then image-based)
    summ_text = mcnemar_summary(df_text_only, GPT_COL, O1_COL, GOLD_COL)
    summ_img  = mcnemar_summary(df_img,       GPT_COL, O1_COL, GOLD_COL)

    # Save numeric summary
    summary_df = pd.DataFrame([summ_text, summ_img], index=["Text SBA (excl. imaging)", "Image-based"]).T
    summary_df.to_csv(OUTDIR / "summary_stats.csv")

    # Save pretty, manuscript-style summary table (strings)
    def fmt_or(row):
        if row["Discordant OR c/b"] is None:
            return "NA"
        lo = row["OR 95% CI low"]; hi = row["OR 95% CI high"]
        return f'OR={row["Discordant OR c/b"]:.2f}, 95% CI {lo:.2f}–{hi:.2f}'

    pretty_rows = []
    for label in ["Text SBA (excl. imaging)", "Image-based"]:
        r = summary_df[label]
        pretty_rows.append({
            "Subset": label,
            "N": int(r["N"]),
            "GPT-4o": f'{int(r["GPT-4o correct"])}/{int(r["N"])} ({r["GPT-4o accuracy %"]:.1f}%)',
            "o1Pro":  f'{int(r["o1Pro correct"])}/{int(r["N"])} ({r["o1Pro accuracy %"]:.1f}%)',
            "Difference (pp)": f'{r["Difference (o1Pro - GPT-4o) pp"]:.1f}',
            "McNemar exact p": f'{r["McNemar exact p-value"]:.4f}',
            "Discordant OR (95% CI)": (fmt_or(summary_df[label]) if r["Notes"] == "" else "Not estimable (zero discordant cell)"),
        })
    pretty_df = pd.DataFrame(pretty_rows)
    pretty_df.to_csv(OUTDIR / "summary_stats_pretty.csv", index=False)

    # Specialty-wise (text-only)
    spec_df = specialty_table(df_text_only)
    spec_df.to_csv(OUTDIR / "specialty_accuracy_table.csv", index=False)

    # Figures
    make_bar(["GPT-4o", "o1Pro"],
             [summ_text["GPT-4o accuracy %"], summ_text["o1Pro accuracy %"]],
             "Overall Accuracy Comparison (GPT-4o vs o1Pro)",
             OUTDIR / "Figure 1 Overall performance of GPT-4o vs o1Pro on 374 UKMLA-style SBA questions..jpg")

    make_specialty_lineplot(spec_df, OUTDIR / "Figure 2 Specialty-wise accuracy of GPT-4o (orange) and o1Pro (red)..jpg")

    make_bar(["GPT-4o", "o1Pro"],
             [summ_img["GPT-4o accuracy %"], summ_img["o1Pro accuracy %"]],
             "Performance on Image-Based Questions",
             OUTDIR / "Figure 3 Comparison of GPT-4o and o1Pro accuracy on image-based UKMLA questions. o1Pro achieved a higher raw accuracy (90.0%) compared to GPT-4o (75.0%)..jpg")

    # Console printout mirroring manuscript phrasing
    print("=== Manuscript-Style Summary ===")
    for label in ["Text SBA (excl. imaging)", "Image-based"]:
        r = summary_df[label]
        print(f'[{label}] N={int(r["N"])}, GPT-4o: {int(r["GPT-4o correct"])}/{int(r["N"])} ({r["GPT-4o accuracy %"]:.1f}%), '
              f'o1Pro: {int(r["o1Pro correct"])}/{int(r["N"])} ({r["o1Pro accuracy %"]:.1f}%). '
              f'Diff: {r["Difference (o1Pro - GPT-4o) pp"]:.1f} pp. '
              f'P={r["McNemar exact p-value"]:.4f}. '
              + ('OR not estimable due to zero discordant cell.' if r["Notes"] else
                 f'OR={r["Discordant OR c/b"]:.2f}, 95% CI {r["OR 95% CI low"]:.2f}–{r["OR 95% CI high"]:.2f}.')
             )

if __name__ == "__main__":
    main()
